# Supplementary material for: Balancing between predation risk and food by boreal breeding ducks
Source: Ecol Evol. 2024 Feb 9;14(2):e11011. doi: 10.1002/ece3.11011 (PMC10857929; doi:10.1002/ece3.11011)
Supplement: Supplementary file 1 — Appendix S1 [file ECE3-14-e11011-s001.xlsx]

## Sheet: Invertebrates
Year	Area	WetlandID	NestPairID	Type	Pairs	Broods	Invertebrate index	Shoreline (m)	Field%
2017	Evo	1	1	Lake	0	0	47.65	325	1
2017	Evo	2	2	Pond	0	0	110.97	176	0
2017	Evo	3	3	Lake	2	1	129.30	1222	0
2017	Evo	4	4	Pond	0	0	3393.93	286	0
2017	Evo	5	5	Lake	4	0	14.20	438	0
2017	Evo	6	6	Pond	0	0	66.50	351	0
2017	Evo	7	7	Pond	3	0	71.93	500	0
2017	Evo	8	8	Lake	1	1	55.08	2184	1
2017	Evo	10	10	Lake	0	0	34.30	602	0
2017	Evo	11	11	Lake	0	0	60.67	1359	0
2017	Evo	12	12	Pond	0	0	113.50	73	1
2017	Evo	13	13	Pond	0	0	1694.23	104	5
2017	Evo	14	14	Pond	0	0	139.88	343	1
2017	Evo	16	16	Pond	0	1	182.72	1121	1
2017	Evo	17	17	Pond	0	0	51.17	1231	5
2017	Evo	19	19	Pond	2	2	839.17	443	0
2017	Evo	21	21	Lake	0	0	64.35	1940	6
2017	Evo	22	22	Pond	0	1	75.25	595	0
2017	Evo	23	23	Pond	0	0	116.38	179	0
2017	Evo	24	24	Lake	0	0	33.42	473	1
2017	Evo	25	25	Lake	1	0	51.95	768	0
2017	Evo	26	26	Pond	3	0	91.23	724	0
2017	Evo	28	28	Lake	0	0	25.55	522	1
2017	Evo	29	29	Lake	0	0	81.00	3659	0
2017	Maaninka	30	30	Pond	7	0	747.30	921	66
2017	Maaninka	31	31	Lake	11	1	156.60	2537	39
2017	Maaninka	32	32	Pond	0	0	282.72	496	50
2017	Maaninka	33	33	Lake	14	1	73.25	3676	52
2017	Maaninka	34	34	Pond	14	0	1302.28	735	74
2017	Maaninka	35	35	Pond	4	1	204.78	572	72
2017	Maaninka	36	361	Pond	2	0	313.15	1780	71
2017	Maaninka	36	362	Pond	NA	NA	313.15	1780	71
2017	Maaninka	37	371	Pond	7	2	71.58	1588	75
2017	Maaninka	37	372	Pond	NA	NA	71.58	1588	75
2017	Maaninka	38	38	Pond	18	3	1279.63	1121	38
2017	Maaninka	39	39	Lake	18	4	146.62	6525	48
2017	Maaninka	40	40	Lake	7	3	158.40	1780	70
2017	Maaninka	42	421	Lake	21	2	121.23	7766	46
2017	Maaninka	42	422	Lake	NA	NA	121.23	7766	46
2017	Maaninka	42	423	Lake	NA	NA	121.23	7766	46
2017	Maaninka	43	431	Pond	3	0	558.10	1133	72
2017	Maaninka	43	432	Pond	NA	NA	558.10	1133	72
2017	Maaninka	44	44	Pond	1	0	60.87	1002	72
2017	Maaninka	45	45	Lake	9	0	174.80	1721	28
2018	Evo	1	1	Lake	0	0	48.3	325	1
2018	Evo	3	3	Lake	3	1	18.41666667	1222	0
2018	Evo	4	4	Pond	0	0	1173.058333	286	0
2018	Evo	5	5	Lake	0	0	1985-05-01	438	0
2018	Evo	6	6	Pond	0	0	29.33333333	351	0
2018	Evo	7	7	Pond	0	1	57.71666667	500	0
2018	Evo	8	8	Lake	2	0	33.98333333	2184	1
2018	Evo	9	9	Pond	0	0	69.96666667	437	0
2018	Evo	10	10	Lake	0	0	44.46666667	602	0
2018	Evo	11	11	Lake	0	1	14.25	1359	0
2018	Evo	15	15	Pond	0	0	72.775	190	0
2018	Evo	18	18	Lake	2	0	28.85	1108	0
2018	Evo	19	19	Pond	3	3	185.2833333	443	0
2018	Evo	20	20	Pond	0	0	89.35	387	0
2018	Evo	22	22	Lake	0	0	15.46666667	595	0
2018	Evo	23	23	Pond	0	0	485.2583333	179	0
2018	Evo	24	24	Lake	0	0	7.516666667	473	1
2018	Evo	25	25	Lake	3	1	41.45	768	0
2018	Evo	26	26	Pond	3	0	20.96666667	724	0
2018	Evo	27	27	Pond	4	2	67.45	1302	0
2018	Evo	28	28	Lake	4	0	20.96666667	522	1
2018	Maaninka	30	30	Pond	4	0	1870.083333	921	66
2018	Maaninka	31	31	Lake	20	5	123.2833333	2537	39
2018	Maaninka	32	32	Pond	3	0	744.0166667	496	50
2018	Maaninka	33	33	Lake	13	0	21.76666667	3676	52
2018	Maaninka	34	34	Pond	1	1	460	735	74
2018	Maaninka	35	35	Pond	13	4	426.4416667	572	72
2018	Maaninka	36	361	Pond	2	0	255.1166667	1780	71
2018	Maaninka	36	362	Pond	NA	NA	255.1166667	1780	71
2018	Maaninka	37	371	Pond	1	0	1174.133333	1588	75
2018	Maaninka	37	372	Pond	NA	NA	1174.133333	1588	75
2018	Maaninka	38	38	Pond	4	22	2118.733333	1121	38
2018	Maaninka	39	39	Lake	16	0	26.41666667	6525	48
2018	Maaninka	40	40	Lake	7	2	48.20833333	1780	70
2018	Maaninka	41	41	Pond	2	2	548.7333333	1155	61
2018	Maaninka	42	421	Lake	6	0	42.8	7766	46
2018	Maaninka	42	422	Lake	NA	NA	42.8	7766	46
2018	Maaninka	42	423	Lake	NA	NA	42.8	7766	46
2018	Maaninka	43	431	Pond	7	2	930.8	1133	72
2018	Maaninka	43	432	Pond	NA	NA	930.8	1133	72
2018	Maaninka	44	44	Pond	2	0	274.0166667	1002	72
2018	Maaninka	45	45	Lake	0	2	32.8	1721	28

## Sheet: Predation
Area	WetlandID	NestPairID	Shore/forest	Year	Depredation day	Predator
Evo	1	1	Shore	2018
Evo	1	1	Forest	2018
Evo	1	1	Shore	2017
Evo	1	1	Forest	2017
Evo	2	2	Shore	2017
Evo	2	2	Forest	2017
Evo	3	3	Shore	2018
Evo	3	3	Forest	2018
Evo	3	3	Shore	2017	3	Raccoon dog
Evo	3	3	Forest	2017
Evo	4	4	Shore	2018
Evo	4	4	Forest	2018
Evo	4	4	Shore	2017	3	Raccoon dog
Evo	4	4	Forest	2017	3	Raccoon dog
Evo	5	5	Shore	2018
Evo	5	5	Forest	2018	4	Pine marten
Evo	5	5	Shore	2017
Evo	5	5	Forest	2017
Evo	6	6	Shore	2018	1	Common raven
Evo	6	6	Forest	2018
Evo	6	6	Shore	2017	7	Common raven
Evo	6	6	Forest	2017	3	Eurasian jay
Evo	7	7	Shore	2018
Evo	7	7	Forest	2018	3	European badger
Evo	7	7	Shore	2017
Evo	7	7	Forest	2017	3	Eurasian jay
Evo	8	8	Forest	2018
Evo	8	8	Shore	2018
Evo	8	8	Shore	2017
Evo	8	8	Forest	2017
Evo	9	9	Shore	2018
Evo	9	9	Forest	2018
Evo	10	10	Shore	2018	1	Eurasian jay
Evo	10	10	Forest	2018	5	Eurasian jay
Evo	10	10	Shore	2017
Evo	10	10	Forest	2017
Evo	11	11	Shore	2018
Evo	11	11	Forest	2018
Evo	11	11	Shore	2017	2	Raccoon dog
Evo	11	11	Forest	2017
Evo	12	12	Shore	2017
Evo	12	12	Forest	2017
Evo	13	13	Shore	2018	2	Pine marten
Evo	13	13	Forest	2018
Evo	13	13	Shore	2017
Evo	13	13	Forest	2017
Evo	14	14	Shore	2017
Evo	14	14	Forest	2017
Evo	15	15	Shore	2018
Evo	15	15	Forest	2018
Evo	16	16	Shore	2018
Evo	16	16	Forest	2018	3	Raccoon dog
Evo	16	16	Shore	2017
Evo	16	16	Forest	2017
Evo	17	17	Shore	2017
Evo	17	17	Forest	2017
Evo	18	18	Shore	2018	5	Pine marten
Evo	18	18	Forest	2018	5	Pine marten
Evo	19	19	Shore	2018
Evo	19	19	Forest	2018
Evo	20	20	Shore	2018	5	Common raven
Evo	20	20	Forest	2018
Evo	21	21	Shore	2017
Evo	21	21	Forest	2017
Evo	22	22	Shore	2018
Evo	22	22	Forest	2018
Evo	22	22	Shore	2017
Evo	22	22	Forest	2017
Evo	23	23	Shore	2018
Evo	23	23	Forest	2018
Evo	23	23	Shore	2017	2	Raccoon dog
Evo	23	23	Forest	2017
Evo	24	24	Shore	2018
Evo	24	24	Forest	2018
Evo	24	24	Shore	2017
Evo	24	24	Forest	2017
Evo	25	25	Forest	2018
Evo	25	25	Shore	2018
Evo	25	25	Shore	2017	5	Hooded crow
Evo	25	25	Forest	2017
Evo	26	26	Shore	2018
Evo	26	26	Forest	2018
Evo	26	26	Shore	2017
Evo	26	26	Forest	2017	?	unknown
Evo	27	27	Shore	2018	1	Common raven
Evo	27	27	Forest	2018
Evo	28	28	Shore	2018	4	Comon crane
Evo	28	28	Forest	2018
Evo	28	28	Shore	2017	3	Raccoon dog
Evo	28	28	Forest	2017
Evo	29	29	Shore	2018
Evo	29	29	Forest	2018
Evo	29	29	Shore	2017
Evo	29	29	Forest	2017
Maaninka	30	30	Shore	2017	?	unknown
Maaninka	30	30	Forest	2017	2	Eurasian magpie
Maaninka	30	30	Shore	2018
Maaninka	30	30	Forest	2018
Maaninka	31	31	Shore	2018	2	Common raven
Maaninka	31	31	Forest	2018	2	Eurasian magpie
Maaninka	31	31	Shore	2017	2	Hooded crow
Maaninka	31	31	Forest	2017	5	Eurasian magpie
Maaninka	32	32	Shore	2018	2	Eurasian magpie
Maaninka	32	32	Forest	2018
Maaninka	32	32	Shore	2017
Maaninka	32	32	Forest	2017	4	Eurasian jay
Maaninka	33	33	Shore	2018	3	Eurasian magpie
Maaninka	33	33	Forest	2018	5	Eurasian magpie
Maaninka	33	33	Shore	2017	1	Western marsh harrier
Maaninka	33	33	Forest	2017	4	Raccoon dog
Maaninka	34	34	Shore	2018
Maaninka	34	34	Forest	2018
Maaninka	34	34	Shore	2017
Maaninka	34	34	Forest	2017	1	Eurasian magpie
Maaninka	35	35	Shore	2018
Maaninka	35	35	Forest	2018	5	Eurasian jay
Maaninka	35	35	Shore	2017	2	American mink
Maaninka	35	35	Forest	2017
Maaninka	36	36	Shore	2017	1	Eurasian magpie
Maaninka	36	36	Forest	2017	4	Pine marten
Maaninka	36	36	Shore	2018	2	Raccoon dog
Maaninka	36	36	Forest	2018
Maaninka	36	361	Shore	2018	3	Eurasian magpie
Maaninka	36	361	Forest	2018
Maaninka	36	361	Shore	2017	1	Hooded crow
Maaninka	36	361	Forest	2017	2	Eurasian magpie
Maaninka	37	37	Shore	2017
Maaninka	37	37	Forest	2017
Maaninka	37	371	Shore	2017	4	Eurasian magpie
Maaninka	37	371	Forest	2017
Maaninka	37	37	Shore	2018
Maaninka	37	37	Forest	2018	1	Domestic dog
Maaninka	37	371	Shore	2018	4	Eurasian magpie
Maaninka	37	371	Forest	2018	5	Eurasian magpie
Maaninka	38	38	Shore	2018
Maaninka	38	38	Forest	2018
Maaninka	38	38	Shore	2017
Maaninka	38	38	Forest	2017	7	Raccoon dog
Maaninka	39	39	Shore	2018	2	Hooded crow
Maaninka	39	39	Forest	2018
Maaninka	39	39	Shore	2017	1	Eurasian magpie
Maaninka	39	39	Forest	2017
Maaninka	40	40	Shore	2017	4	Raccoon dog
Maaninka	40	40	Forest	2017	1	Raccoon dog
Maaninka	40	40	Shore	2018	1	Eurasian magpie
Maaninka	40	40	Forest	2018
Maaninka	41	41	Shore	2018	1	Eurasian magpie
Maaninka	41	41	Forest	2018	1	Eurasian magpie
Maaninka	42	42	Shore	2018	5	Hooded crow
Maaninka	42	42	Forest	2018	1	Hooded crow
Maaninka	42	42	Shore	2017
Maaninka	42	42	Forest	2017	1	Hooded crow
Maaninka	42	421	Shore	2018	3	Eurasian magpie
Maaninka	42	421	Forest	2018	7	Eurasian magpie
Maaninka	42	422	Shore	2018	1	Hooded crow
Maaninka	42	422	Forest	2018	2	Eurasian magpie
Maaninka	42	421	Shore	2017	5	Hooded crow
Maaninka	42	421	Forest	2017
Maaninka	42	422	Shore	2017	1	Hooded crow
Maaninka	42	422	Forest	2017	1	Hooded crow
Maaninka	43	43	Shore	2018		NA
Maaninka	43	43	Forest	2018
Maaninka	43	43	Shore	2017	6	Eurasian magpie
Maaninka	43	43	Forest	2017
Maaninka	44	44	Shore	2017	1	Eurasian magpie
Maaninka	44	44	Forest	2017	3	Eurasian magpie
Maaninka	44	44	Shore	2018	2	Hooded crow
Maaninka	44	44	Forest	2018
Maaninka	45	45	Shore	2018	1	Eurasian magpie
Maaninka	45	45	Forest	2018
Maaninka	45	45	Shore	2017	1	Eurasian magpie
Maaninka	45	45	Forest	2017
Maaninka	46	46	Shore	2017	3	Eurasian jay
Maaninka	46	46	Forest	2017	4	Eurasian jay
Maaninka	43	431	Shore	2017
Maaninka	43	431	Forest	2017
Maaninka	43	431	Shore	2018
Maaninka	43	431	Forest	2018
